# Supplementary material for: Antigen Loading (e.g., Glutamic Acid Decarboxylase 65) of Tolerogenic DCs (tolDCs) Reduces Their Capacity to Prevent Diabetes in the Non-Obese Diabetes (NOD)-Severe Combined Immunodeficiency Model of Adoptive Cotransfer of Diabetes As Well As in NOD Mice
Source: Front Immunol. 2018 Feb 16;9:290. doi: 10.3389/fimmu.2018.00290 (PMC5820308; doi:10.3389/fimmu.2018.00290)
Supplement: Supplementary file 3 [file table_1.xls]

## Sheet: List1
		Glycemia of NOD mice (mM)
Groups	No	Weeks
		8	9	10	11	12	13	14	15	16	17	18	19	20	21	22	23	24	25	26	27	28	29	30	31	32	33	34	35	36	37	38	39	40	41	42	43	44	45
Control PBS	1	3.5	3.9	4.3	4.3	6.4	4.2	4.3	5.9	5.4	6.3	5.1	6.4	6.3	6.9	7	7.6	14.3	26.5
	2	3.7	5.4	5.2	4.6	5.4	4.6	3.6	6.6	5.7	4.4	5.4	4.6	5.1	6.4	7.1	4.6	4.9	6.8	7.7	8.2	6.8	5.4	7.2	10.2	7.2	7.6	16.6	20.6
	3	4.1	4.3	4.1	6.1	7.2	4.2	3.7	5.2	7.4	4.6	7.6	8.8	23.9
	4	3.4	3.6	4.3	7.1	8.6	4.8	4.9	5.5	6.4	6	5.1	8.3	6.2	5.1	6.2	7	6.3	14.3
	5	3.5	5.6	4.4	6.3	5.5	4	3.6	5.7	5.8	4.9	5.1	7	5.1	7.2	4.1	5.5	7.1	3.7	4.9	6.3	5.9	5.7	5	6.3	5.5	6.6	6.1	6.7	7.3	5.8	7.1	4.4	7.4	5.7	7.5	6.8	6.7	6.5
	6	4.6	6.1	22.3	Hi
	7	3.3	4.6	5.5	7.1	6.7	6.4	24.6
	8	4.8	4.6	5.8	4.7	5.8	4.2	4.4	8.1	8.3	16.4	26.8
	9	4.7	5.4	4.6	4.9	5.9	3.7	7.5	5.7	6.3	4.6	6.4	6.2	4.9	6	5.1	5.7	4.6	5.2	7.5	4.7	6.3	6.2	8.1	5.9	4.9	5.3	6.2	18.1
	10	4.4	5	3.3	5.1	6.1	4.8	4.3	5.2	4.9	4.2	6.8	4.6	13.1	20.8
	11	6	6.2	4.1	5.5	5.8	4.8	3.6	5.4	5.9	4.1	7.4	4.3	4.9	6.2	3.3	4.4	4.8	5.6	5.6	6.8	5.6	5.8	5.2	9.8	6	7.4	8.1	21.4
	12	3.3	5.3	5.6	5.5	5.6	6	3.9	6.3	7.3	6.8	5.6	6.7	6.6	6.7	3.7	22.4
	13	4.1	4	3.4	4.4	8.1	4.7	4.1	4.4	5.1	6.2	9.4	6	8.5	5.8	16.3	Hi
	14	4.6	4.8	5.2	5.2	5.4	4.2	3.7	5.1	5.6	8.7	7.4	5.4	4.2	5.6	5.7	5.4	4.3	7.3	4.7	5.3	6.9	6.3	4.8	6.1	4.9	5.5	5.6	4.7	5.2	6.6	4.6	6.6	5.8	5.4	6.6	6.9	6.2	5.3
	15	6.2	5.8	3.9	5.7	5	6.7	4.3	18.3	20.6						5
	16	4.9	5.6	4.5	3.6	5.5	5	4.6	5.8	5.3	4.6	4.9	5.8	6.6	7.1	16.4
tolDC	1	4.4	5.6	5.7	7.3	5.6	5.2	9.9	5.8	6.1	6.7	6.8	18.2
	2	4.4	5.7	5	6.6	6.7	5.3	5.1	4.8	4.9	4.5	5.8	6.6	7.9	6.6	7.3	6.6	8.3	13.2	27.3
	3	3.9	5.3	5.2	5.8	5.1	5.3	5.8	5.9	7.8	4.8	5.6	5.2	20.5	Hi
	4	4.5	5.7	5.5	5.8	7	5.8	4	6.4	7.5	7.3	6.4	7.2	6.5	5.8	6.3	7.1	5.4	6.2	6	6.4	7.2	7.6	6.2	4.9	5.5	6.8	7.1	6.7	8.4	6.9	7.3	6.4	5.4	5.3	6	6.3	7.5	7.3
	5	3.9	5.1	5.7	5.9	5.7	5.9	4.4	6.4	5.1	6	5.5	7.1	5.9	4.8	5.8	6.6	4.9	6.2	6.9	7.6	7	7.9	5.8	5.5	5.9	4.7	5.6	5.8	7.4	7.6	7.7	5.5	7.1	6.1	6.7	8.1	6.9	5
	6	4.2	4.9	5.3	6.8	4.1	5.9	5.6	7.1	12.8	22.2								5.8
	7	3.4	4.6	5.7	5.9	5.6	4.6	4.8	4.1	6	5.1	6.6	7.9	9.3	6.7	7.3	6.8	5.2	6.7	6.5	5.8	6.5	7.3	7	4.2	7.8	7.3	7.9	6.1	7.7	5.6	6.3	5.4	4.8	5.7	4.9	5.1	4.8	5.3
	8	3.8	5.3	5.1	6	6.9	7.7	5.4	5.1	7.3	5.9	6.7	6.2	5.8	5.7	5.9	4.8	4.9	5.5	6.6	6.7	6	6.4	5.8	6.8	5.1	5.2	7.5	7.1	6.8	6.6	5.9	5.6	5.3	4.5	5.4	6.9	6.2	5.9
	9	4.1	4.5	5.6	5.3	6.7	5.6	5.6	6.4	6.6	5.1	7.5	8.9	24.5	26
	10	3.7	3.9	4.6	5.1	5.2	6.9	5.4	5.8	4.8	7.7	14.8	22
	11	3.9	4.9	4.7	5.9	4.7	4.6	4	6.3	5	4.7	5.2	5.8	5.6	5.3	8.1	4.9	7.6	6.1	7.5	6.8	7.3	5.6	5.8	6.6	5.6	6.8	6.1	5.8	7.3	6.2	5.5	6.8	6.2	5.5	5.9	6.2	5.8	7.6
	12	3.8	4.2	3.6	5.3	3.5	4.9	5.3	5.9	7.2	4.8	5.7	6.1	5.5	6	6.7	6.7	6.5	7.4	7.6	6.4	6.7	5.2	6.4	5.7	8.3	7	7.7	5.8	6.1	7.1	6.9	4.2	5.3	6.3	7.7	7.5	6.8	7.3
	13	4.6	6.3	5.7	5.9	6.1	7.3	6.2	5.2	5.6	5.9	8.3	6.9	6.2	6.1	7	8.9	7.3	17.8	21.7
	14	4.9	4.3	5.9	4.2	5.3	5.7	5.1	4.8	5.8	4.5	6.6	4.9	5.9	6.1	4.9	6.2	6.5	7.2	8.6	9.1	7	6.7	5.9	6	5.4	4.1	5.1	4.3	6.4	7.5	7.3	5.8	5.6	7.6	5.6	4.9	4.3	6.3
	15	3.2	4.8	5.4	3.3	5.7	6	7.7	5.2	6.2	6.7	6.8	6.3	7.3	5.3	4.2	6.4	6.9	11.6	21.2
	16	4.7	5.6	4.3	5.8	6.1	4.2	5.3	5	5.6	7.1	6.5	8.8	6.1	7.4	5.6	7.1	7	5.8	6.1	7.7	5.4	6.1	7.4	5.2	4.7	6.7	6.4	7.3	6.8	6.1	5.8	6.7	4.9	6.6	5.4	5.8	6.4	5.9
tolDC SF	1	4.1	4.8	5.4	5.3	4.7	6.7	5.3	6	5.8	5.8	4.8	8.2	7	6.3	5	4.6	5.6	6.8	6.1	6.4	5.3	6.3	6.2	6.1	5.6	6.2	6.1	5.6	7	6.9	7.7	8.6	5.6	6.2	5.9	6.3	5.6	4.9
	2	5.6	5.4	4.9	6.8	6.6	5.6	6.3	19.8	Hi
	3	5.1	3.7	4.3	5	4.8	5.9	6.6	13	27.1
	4	6.3	4.7	5.1	7.7	4.7	6.1	4.4	4.8	5.6	4.6	5.8	6	4.1	6.7	6.6	5.9	6.8	7.5	5.6	5.6	4.9	6.4	7.3	6.2	7.6	5.9	6	6.5	6.7	6.2	7.5	7.6	7.1	6.7	6.6	8.1	6.9	5.8
	5	3.4	4.1	5.7	5.5	6.6	5.7	4.7	5.6	5.6	5.9	5.6	5.2	7.8	7.3	6.9	5.8	7.7	7.3	5.8	7.3	6.4	8.2	6.4	6.5	7.8	5.8	7.1	6.1	7.4	7.4	8.2	8	8.1	7.2	6.8	5.1	5.9	4.4
	6	4.4	4.3	5.7	5.7	4.4	6.2	6.1	7.9	11.1	24.7
	7	5.6	3.7	3.6	6.1	5.3	5.7	4.3	5.3	5.7	5.3	7.1	7.2	7.6	6.6	5.6	5.8	6.2	6.3	5.7	7.9	6.4	8.1	7.6	6.5	8.1	7.5	7.2	6.7	7.7	5.9	6.2	6.6	6.7	6.6	7.9	6.9	7	6
	8	6.7	4.7	4.3	6.3	7	8.8	24.6					7				9
	9	5.4	4.9	5.7	4.8	4.3	4.7	3.8	4.8	5.3	4.1	5.6	7	5.5	7.7	6.7	5.6	7.5	5.5	7	8.2	5.7	7.9	6.3	6	6.1	5.3	7.1	5.9	7.6	6.3	7.6	6.6	6.9	7.2	5.5	5.4	5.7	4.7
	10	4	4.8	5.1	5	4.8	4.9	4.6	5.2	5.6	6.3	6.7	5.2	8.1	5.6	6.9	8.1	5.9	7.9	5.4	6.4	7.9	5.8	5.6	5.8	6.8	6.8	5.9	4.8	5.9	5.2	7.4	7.5	7.3	7.1	6.1	6.3	6.2	4.9
	11	3.2	3.3	4.9	4.8	3.7	5.5	5.7	5.3	4.7	5.6	4.4	5	6.1	5.2	5.1	5.9	6.7	5.7	6.7	7.1	6.2	6.6	5.9	7	6.7	6.3	5.6	6.2	5.8	6.4	6.1	6.3	5.6	5.9	4.7	5.3	6.9	5.3
	12	4.8	3.2	4.7	5.1	6.2	5.7	6.6	5.7	6.3	7	7.1	6.1	5.9	5.8	5.2	5.8	6.6	6.2	5.6	5.3	5.5	6.1	5.6	4.9	5.8	6.2	5.2	6.6	5.9	5.8	6.7	7.4	6.9	7.3	5.2	6.2	6	6.9
	13	5.6	4.6	5.1	6.7	6.4	4.8	14.1	19.7
	14	4.9	4.8	4	4.8	3.7	5.1	3.8	4.3	4.9	3.9	5.2	4.8	4.9	5.6	4.6	5.1	6.9	7	8.2	6.1	6	5.6	6.6	5.8	5.4	7	6.8	5.8	7.4	7.9	7.1	7.6	6.2	6.3	4.8	5.1	4.9	3.8
	15	7.8	5.6	5.3	5.8	6.7	15.8	20.7
	16	5.3	3.7	5.2	5.1	4.9	5.7	5.8	6	5.4	5.9	5.5	5.6	7	5.1	4.9	9	8.8	18.3
tolDC-GAD65	1	5.6	4.3	5.8	5.1	4.2	5.4	5.8	4.2	6.1	5.2	7.9	6	5.6	8.2	7.4	6.3	5.6	4.9	6	4.4	4.8	5.8	6.3	5.1	6.2	6.4	5.9	5.5	5.6	5	4.9	6	6.3	5.9	5.7	6.2	4.8	6.3
	2	4.9	3.6	4.6	5.4	7.5	13.2	26.8
	3	3.4	3.6	5.7	4.8	6.2	5.6	6.9	6	8.4	4.3	6.7	5.4	5.8	4.7	6.9	5.5	6.3	6.4	7.8	5	10.6	20.1
	4	5.6	5.7	5.8	5.9	5	4.7	4.9	5.4	5.9	5.9	5.6	6.2	7.9	4.7	6.6	10.7	20.4	18.8
	5	7.6	6.4	4.2	5.3	5.2	6.1	10.2	6.2	6.6	7.4	4.3	6	8.3	8.1	6.9	6.2	6.1	5.6	5.8	4.4	4.9	6.7	6.3	8.9	6.6	8.2	7.1	6.3	19.7
	6	4.1	3.5	3.3	4.5	4.8	4.3	4.8	5.9	4.6	5.6	6.4	7.8	5.5	9.4	7.7	5.6	4.6	6.6	5.6	4.7	5.9	5.3	7.6	6.8	5.8	5.4	6.4	8.5	6.5	5.1	5.8	7.1	6.4	6.6	6.3	5.6	5.6	6.4
	7	4.3	4.7	4.9	5.8	6.1	5.8	4.3	4.2	6.7	7.3	7.9	6.3	5.8	6.7	5.9	4.7	7.1	4.7	14.4	23.7
	8	3.3	5.4	5.5	4.4	6.2	6.2	5.6	6.2	6.1	7.3	17.8	20
	9	3.5	4.8	5.6	5.7	4.3	5.8	5.8	6.4	5.1	5	7.7	5.9	8.2	4.9	5.2	6.1	6.4	16.6	22.9
	10	4.1	5.6	4.9	5.9	4.8	4.4	3.5	5.8	4.9	5.4	6.7	6.2	6.5	4.8	4.9	5.3	4.4	5.4	6.9	7	8.4	7.4	4.7	5.2	6.6	5.6	5.6	5.9	4.7	5.6	5	5.3	5.6	4.8	5	4.4	4.9	5.6
	11	5.6	5.1	5.2	6.1	6.7	12.3	22.4
	12	3.8	4.9	4.4	7.8	7	5.2	4.1	5.3	5.4	5	5.6	4.7	5.7	7	8.2	5	3.9	6.6	13.9	Hi
	13	5.3	3.2	4.7	5.2	7.6	6.8	5.6	6.2	4.9	8.1	7.2	18.7
	14	4.2	5	4.7	5	4.2	5.4	4.1	4.8	5.2	4.8	4.9	5.3	4.9	6.5	5.9	7.2	5.3	4.9	5.8	5.6	5.9	5.4	3.9	5.9	5.2	4.8	5.8	6.3	5	5.9	5.8	4.8	7.9	4.5	7.2	6.3	7.4	7.9
	15	5.7	4.4	4.8	4.4	3.8	4.8	3.8	5.7	6.1	7.8	8.6	6.4	15
	16	3.4	3.8	5.2	3.9	5.1	4.6	4.2	6.9	5.1	6.4	6.1	20.6	Hi
tolDC-OVA	1	5.3	5.7	5.8	4.4	5.1	6	5.2	5.4	7.1	14.5	22.4
	2	6.3	5.2	5.5	4.2	5.3	16.3	23.3
	3	5	3.8	4.1	5.4	5.1	5.9	5.7	5.3	4.6	6.9	8.1	4.8	5.6	6.6	4.6	4.3	5.4	6	7.4	4.8	5	4.7	7.1	6.6	6.1	7.1	6.8	7.2	7.8	4.6	5.9	8.1	6.8	5.8	6.2	5.7	6.4	5.6
	4	7.2	4.8	5.2	4.3	6.1	5	5.2	5.6	4.8	4.6	9.2	4.8	4.7	7.1	6.4	5.6	8.2	6.9	5.6	7.9	8.2	7.3	4.9	7.2	4.4	7.1	3.9	5.5	5.2	6.9	6.4	5	7.6	7.1	5.6	4.3	5.8	4.9
	5	5.7	5.2	4.7	4.7	7.6	6.4	8.5	17.4	Hi
	6	6.3	4.5	4.7	5.3	5.7	6.2	4.9	6.1	5.3	6.1	5.1	5.6	4.3	8.5	5.1	7.3	5.4	5.1	5.8	4.6	4.6	6.7	6.9	5.8	7.1	7.4	7.1	5.8	5.9	6.5	6.3	5.6	5.7	4.4	4.6	5.5	6.8	7.2
	7	5	3.7	6.2	4.7	5.9	4.7	4.3	5.6	4.6	5.9	4.8	6.7	8.6	7.2	10.5	22.5
	8	6.2	6.2	6.5	4.9	7.1	4.9	6	5.9	5.8	5.9	6.2	19.4
	9	5.6	4.7	5.3	5.9	5.4	4.3	5.7	5.2	4.9	7.4	5.7	6.6	6.7	5.6	6.6	4.5	6.5	4.9	5.5	6.4	5.7	5.4	6.7	4.4	5.3	4	5.6	6.2	5.1	5.4	7.2	6.4	6	6.3	4.3	6.3	5.4	6.8
	10	4.4	5.6	5.1	10.5	9.4	20.7
	11	4.3	6.8	5.7	5.7	6.1	5.2	4.8	5.5	4.1	5.7	6.2	8.3	13.8	20.4					0.6
	12	3.8	3.9	4.8	3.7	5.2	4.7	3.8	4.6	5.1	4.2	4.4	7.6	5.6	6	5.4	5.6	5.1	6.1	6.7	5.2	5.9	4.6	7.1	6	6.9	5.4	6.6	7.6	6.9	6.6	7.6	6.7	6.3	6.1	5	6.7	5.4	5.9
	13	3.8	4.7	5.9	5.4	6.3	5.8	5.1	6	5.6	5.6	7.8	5.5	4.3	5.4	5.5	4.4	5.9	4.6	5.8	7.3	6.1	4.9	6.3	5.8	6.2	5.6	4.2	5.1	5.6	6.7	6.3	6.1	4.7	5.6	7.2	5.9	4.7	5.3
	14	4.2	5.2	3.9	3.9	4.8	6.4	8.6	19.8	26.3
	15	5.9	3.8	4.6	3.7	5.2	3.7	4.8	4.9	7.1	11.7	19.3
	16	4.9	5	6.2	5.4	6.1	6	5.6	6	6.3	7.1	16.8	21.5
